# Supplementary material for: Multi-Omics Profiling Unveils the Complexity and Dynamics of Immune Infiltrates in Intrahepatic Cholangiocarcinoma
Source: Biology (Basel). 2024 Oct 11;13(10):816. doi: 10.3390/biology13100816 (PMC11504529; doi:10.3390/biology13100816)
Supplement: Supplementary file 1 [file biology-13-00816-s001.zip]

Archive with 1 entries (1 files):
- biology-3211760-supplementary.pdf
